# Supplementary material for: Interactome analyses revealed that the U1 snRNP machinery overlaps extensively with the RNAP II machinery and contains multiple ALS/SMA-causative proteins
Source: Sci Rep. 2018 Jun 8;8:8755. doi: 10.1038/s41598-018-27136-3 (PMC5993797; doi:10.1038/s41598-018-27136-3)
Supplement: Supplementary file 1 — Supplemental Table S1 [file 41598_2018_27136_MOESM1_ESM.xlsx]

## Sheet: FUS interactome
Table S1. Interactome of FUS. Proteins with mRNA processing (pink), transcription (txn, orange), neuronal (blue), DNA damage response (green) and other functions (black) are indicated. Genes with multiple color codes have multiple functions. ALS-/SMA-causative proteins are in red. The relative total and unique peptide numbers for each protein is shown. NA: Function not available.
Rank	Symbol	kD	Function	Total	Unique
1	FUS	58	Txn, splicing, DNA damage response	100	15
2	SRSF1	27	SR protein family member SF2, DNA damage response	89	28
3	TRIM28	92	Mediates gene silencing by recruiting CHD3	81	33
4	HNRNPA2B1	39	Txn, splicing, neuronal transport of specific mRNAs to cytoplasm	74	20
5	SNRPD2	13	SnRNP Core Protein SmD2	72	11
6	SNRNP70	48	U1 snRNP component U1 70K	70	39
7	SNRPA	31	U1 snRNP component U1A	69	22
8	SNRPB	26	snRNP core protein B, B'	63	13
9	HNRNPR	70	Splicing, interaction partner of SMN in axons of MNs	59	41
10	PPP1R10	103	PTW/PPI phosphatase complex component	48	33
11	ILF2	43	Txn factor associates with ILF3; repairs DNA breaks	48	17
12	DHX9	140	Splicing, txn activator	43	39
13	PABPC1	70	PolyA binding protein mislocalized in motor neurons in ALS	43	33
14	DDX3X	73	DNA damage response; involved in TBK1-dependent interferon induction	43	31
15	HNRNPU	91	Txn, splicing	43	31
16	HNRNPA1	41	Txn, splicing	43	15
17	HNRNPL	65	Splicing	41	24
18	CDC5L	88	Component of PRP19 sub-complex of spliceosome	39	26
19	SRSF7	26	SR protein family member 9G8	39	15
20	HNRNPK	51	Txn, splicing, DNA damage response	37	24
21	HSPA8	71	Molecular chaperone	35	30
22	HNRNPM	80	Txn, splicing	33	30
23	SYNCRIP	69	Splicing, mRNA stability	33	22
24	HNRNPUL1	94	Txn, splicing	31	30
25	PABPC4	71	Cytoplasmic regulatory processes of mRNA metabolism	31	28
26	MATR3	93	Nuclear matrix protein, txn, splicing, DNA damage response	30	28
27	SF3B1	143	Component (aka SAP 155) of SF3b sub-complex of U2 snRNP	30	28
28	DHX15	87	Splicing factor involved in disassembly of spliceosome	30	26
29	SNRPD1	13	SnRNP Core Protein SmD1	30	7
30	DDX17	80	Nuclear and mitochondrial splicing, and splicesosome and ribosome assembly	28	24
31	LARP1	121	Translation of mRNA downstream of mTORC1	28	24
32	PBRM1	186	Txn activation and repression of select genes by chromatin remodeling	26	24
33	THRAP3	105	Exon Junction Complex component, DNA damage response	26	24
34	DDX5	68	Txn, splicing	26	22
35	EFTUD2	107	U5 116 component of U5 snRNP and U4/U6-U5 tri-snRNP	26	22
36	MOV10	110	MicroRNA-mediated gene silencing by RNA-induced silencing complex (RISC)	26	22
37	FAM120A	123	mRNA transport in the cytoplasm	24	24
38	SKIV2L2	115	Splicing and associates with RNA exosome complex	24	20
39	SRSF9	24	SR protein family member 9G8	24	19
40	TOX	58	Chromatin assembly, txn and replication	24	7
41	POLR2A	217	RNAP II subunit	22	22
42	HNRNPA3	42	Splicing	22	20
43	ILF3	98	Txn factor associates with ILF2; repairs DNA breaks	22	20
44	ELAVL1	36	Binds to 3' UTR of mRNAs and increases their stability	22	19
45	TAF15	65	Txn, splicing, DNA damage response	22	13
46	SAFB2	105	Apoptosis, stress response, regulation of immune genes	20	19
47	SF3B2	98	Component (aka SAP145) of SF3b sub-complex of U2 snRNP	20	19
48	STRBP	74	Spermatogenesis and sperm function	20	19
49	WDR82	34	Component of SET1 complex implicated in tethering it to txn start sites of active genes	20	19
50	HNRNPCL1	32	NA	20	13
51	CCNT1	80	Regulatory subunit of P-TEFb RNAP II elongation factor, DNA damage response	19	19
52	RBM14	74	General nuclear txn coactivator, splicing modulator	19	19
53	U2SURP	113	U2 snRNP component SR140	19	19
54	DDX20	91	SMN complex component	19	17
55	HIST1H1C	21	Histone	19	17
56	NUMA1	233	DNA damage response; interacts with microtubules; functions in mitotic spindle formation	19	17
57	KYAT3	51	Transamination of L-tryptophan metabolite L-kynurenine to form kynurenic acid (KA)	19	15
58	SF3A1	87	Component (aka SAP 114) of SF3a sub-complex of U2 snRNP	19	15
59	ZFR	118	Nucleocytoplasmic shuttling of Staufen homolog 2 in neurons	19	15
60	HNRNPH1	49	Splicing	19	7
61	ACIN1	148	ASAP complex component, Exon Junction Complex component and promotes apoptosis	17	17
62	CDC73	58	Component of the PAF1 complex, txn	17	17
63	DDX23	90	Required for assembly of spliceosome B complex	17	17
64	SLTM	114	Txn	17	17
65	SRRT	96	Neural stem cell self-renewal; microRNA processing	17	17
66	IGF2BP3	64	Recruits target transcripts to cytoplasmic mRNPs	17	15
67	LARP7	64	Component of 7SK snRNP which negatively regulates P-TEFb	17	13
68	ZC3H18	105	NA	17	13
69	PRRC2A	237	Splicing	17	11
70	HEXIM1	39	Binds to 7SK snRNA and negatively regulates P-TEFb RNAP II elongation factor	15	15
71	HNRNPUL2	82	Splicing	15	15
72	THOC1	72	TREX component Hpr1	15	15
73	AKAP8	76	Nuclear A-kinase anchor protein that binds to PKA	15	13
74	SMARCC2	134	Component of neuronal BAF complex	15	13
75	BCLAF1	101	Apoptosis-promoting txn repressor; DNA damage response	15	11
76	SMARCA4	181	Component of neuronal BAF complex	15	9
77	SRSF3	18	SR protein family member SRp20	15	9
78	CHERP	101	Associates with U2 snRNP	13	13
79	INTS12	51	Subunit of RNAP II Integrator complex	13	13
80	PAF1	58	Component of the PAF1 complex, txn	13	13
81	PNN	79	PSAP complex component, Exon Junction Complex component	13	13
82	PPFIA1	136	Axon guidance and mammary gland development	13	13
83	RBM10	102	Splicing	13	13
84	SNRNP200	235	U5 snRNP component	13	13
85	HNRNPD	39	Binds to AU-rich elements (AREs) in 3'UTR; txn	13	11
86	HNRNPF	46	Splicing	13	11
87	MEPCE	76	Component of 7SK snRNP which negatively regulates P-TEFb	13	11
88	SF3A3	55	Component (aka SAP 61) of SF3a sub-complex of U2 snRNP	13	11
89	TOE1	56	Inhibits cell growth rate and cell cycle	13	11
90	TRA2B	32	SR Protein family member Tra2b	13	11
91	YBX1	36	Regulation of txn, translation, splicing and mRNA packaging	13	11
92	HNRNPC	34	Splicing	13	9
93	HNRNPDL	46	Txn	13	9
94	HNRNPA0	34	Splicing	13	7
95	PPP1CC	36	PTW/PPI phosphatase complex component	13	7
96	SNRPC	17	U1 snRNP component U1C	13	6
97	CCAR1	127	Associates with Mediator and p160 coactivator complexes	11	11
98	DDX21	87	Sensor of transcriptional status of RNAP I and II	11	11
99	HNRNPAB	37	Splicing	11	11
100	INTS6	98	Subunit of RNAP II Integrator complex	11	11
101	POLR2B	129	RNAP II subunit	11	11
102	PRPF6	104	Splicing component of U4/U6-U5 tri-snRNP	11	11
103	RALY	34	Txn cofactor for cholesterol biosynthetic genes in the liver; splicing	11	11
104	RBM25	93	Alternative splicing; its association with LUC7L3 promotes U1 snRNP binding to a weak 5' splice site	11	11
105	RBM7	29	Germ cell RNA processing and meiosis	11	11
106	SAFB	101	Allows formation of txn complex consisting of RNAP II and SR proteins and coupling txn and splicing	11	11
107	THOC5	75	TREX component FSAP79	11	11
108	XRN2	105	Binds to RNAP II to promote txn termination	11	11
109	EBNA1BP2	34	Processing 27S pre-rRNA	11	9
110	HSPA1A	71	Molecular chaperone	11	9
111	RBM39	58	Member of U2AF65 family that funtions in splicing; steroid hormone receptor-mediated txn	11	9
112	STRAP	39	SMN complex component	11	9
113	TRA2A	31	SR Protein family member TRA2a	11	9
114	YBX3	41	Txn, apoptosis	11	9
115	ZCCHC8	78	Splicing	11	9
116	GPATCH8	165	NA	11	7
117	SMN1	32	SMN complex component	11	7
118	SRSF5	30	SR protein family member SRp40	11	6
119	CDK9	41	Component of P-TEFb RNAP II elongation factor, DNA damage response	9	9
120	CTR9	129	Component of the PAF1 complex, txn	9	9
121	EIF4A3	45	Exon Junction Complex component	9	9
122	GNL3	60	May be required to maintain the proliferative capacity of stem cells	9	9
123	HNRNPH3	38	Splicing	9	9
124	HP1BP3	61	Maintains heterochromatin integrity	9	9
125	NCBP1	87	CAP Binding protein CBP80	9	9
126	PRPF19	55	Ubiquitin-protein ligase that is core component of splicing and DNA damage response; txn	9	9
127	RBM17	44	Binds to AG at 3' splice site and promotes its use in second catalytic step of splicing	9	9
128	RRP9	52	Component of nucleolar snoRNP and essential for 18s rRNA processing during ribosome synthesis	9	9
129	THOC2	175	TREX complex component Tho2	9	9
130	ZC3HAV1	99	Inhibits replication of viruses by recruiting cellular RNA degradation machineries	9	9
131	EXOSC10	97	Catalytic component of RNA exosome complex	9	7
132	GEMIN6	18	SMN complex component	9	7
133	RTCB	56	Catalytic subunit of tRNA-splicing ligase complex, DNA damage response	9	7
134	XAB2	94	Splicing factor as part of PRP19 complex; txn-coupled repair and txn	9	7
135	HSPB1	23	Molecular chaperone	9	6
136	PABPN1	34	Nuclear protein that binds with high affinity to nascent poly(A) tails	9	6
137	CAPRIN1	78	Regulates transport/translation of mRNAs	7	7
138	CCAR2	102	Core component of DBIRD complex, integrates transcript elongation with alternative splicing	7	7
139	DDX42	103	SF3b125 component of SF3b sub-complex of U2 snRNP	7	7
140	GEMIN4	116	SMN complex component	7	7
141	INTS4	108	Subunit of RNAP II Integrator complex	7	7
142	KHDRBS1	49	Alternative splicing, RNA 3' end formation and cell cycle regulation (aka SAM68)	7	7
143	PLRG1	57	Splicing	7	7
144	PRMT5	70	Methylates POLR2A to recruit proteins including SMN1/SMN2 and SETX	7	7
145	RBMX	43	DNA damage response; txn, splicing	7	7
146	SRSF6	38	SR protein family member SRp55	7	7
147	ZNF326	64	Core component of DBIRD complex, integrates transcript elongation with alternative splicing	7	7
148	ADAR	135	RNA editing factor	7	6
149	ARID2	202	Component of neuronal BAF complex	7	6
150	GEMIN5	166	SMN complex component	7	6
151	KPNA2	58	Nuclear protein import	7	6
152	PHF10	56	Component of neuronal BAF complex	7	6
153	PURB	34	Control of DNA replication and txn	7	6
154	SMU1	56	DNA replication regulator and splicing factor	7	6
155	TOX4	66	Component of the PAF1 complex, txn	7	6
156	AQR	163	Spliceosome protein	6	6

## Sheet: EWSR1 interactome
Table S1. Interactome of EWSR1. Proteins with mRNA processing (pink), transcription (txn, orange), neuronal (blue), DNA damage respone (green) and other functions (black) are indicated. Genes with multiple color codes have multiple functions. ALS-/SMA-causative proteins are in red. The relative total and unique peptide numbers for each protein are shown. NA: Function not available.
Rank	Symbol	kD	Function	Total	Unique
1	RBMX	43	DNA damage response; txn, splicing	113	21
2	EWSR1	72	Txn, splicing, DNA damage response	100	29
3	HNRNPUL1	94	Txn, splicing	96	33
4	HNRNPM	80	Txn, splicing	92	92
5	SNRNP70	48	U1 snRNP component U170K	75	38
6	HNRNPA2B1	39	Txn, splicing, neuronal transport of specific mRNAs to cytoplasm	75	25
7	TAF15	65	Txn,splicing, DNA damage response	63	17
8	DDX3X	73	DNA damage response; involved in TBK1-dependent interferon induction	58	29
9	TARDBP	46	Txn, splicing	58	25
10	SRSF1	27	SR protein family member SF2, DNA damage response	50	38
11	FUS	58	Txn, splicing, DNA damage response	50	29
12	CLINT1	69	Transport via clathrin-coated vesicles	42	33
13	AKAP8	76	Nuclear A-kinase anchor protein that binds to PKA	38	25
14	DDX5	68	Txn, splicing	33	17
15	SNRPA	31	U1 snRNP component U1A	33	17
16	HNRNPL	65	Splicing	33	13
17	MATR3	93	Nuclear matrix protein, txn, splicing, DNA damage response	29	29
18	NUMA1	233	DNA damage response; interacts with microtubules; functions in mitotic spindle formation	29	29
19	ZFR	118	Nucleocytoplasmic shuttling of Staufen homolog 2 in neurons	29	29
20	SNRNP200	235	U5 snRNP component	25	25
21	ZNF326	64	Core component of DBIRD complex, integrates transcript elongation with alternative splicing	25	25
22	HNRNPK	51	Txn, splicing, DNA damage response	25	21
23	SF3B1	143	Component (aka SAP 155) of SF3b sub-complex of U2 snRNP	25	21
24	HNRNPA1	41	Txn, splicing	25	17
25	TOE1	56	Inhibits cell growth rate and cell cycle	25	13
26	HSPA8	71	Molecular chaperone	21	21
27	CUL2	82	Component of multiple E3 ubiquitin-protein ligase complexes	21	13
28	SNRPB2	25	U2 snRNP component U2B"	21	13
29	DDX20	91	SMN complex component	17	13
30	GOT2	47	Mitochondrial glutamic-oxaloacetic transaminase	13	13
31	HNRNPA3	42	Splicing	13	13
32	ILF3	98	Txn factor associates with ILF2; repairs DNA breaks	13	13
33	PRPF6	104	Splicing component of U4/U6-U5 tri-snRNP	13	13
34	SNRPB	26	snRNP core protein B, B'	13	13
35	SNRPD2	13	snRNP Core Protein SmD2	13	13
36	ZNF638	218	Txn regulator of adipogenesis	13	13
37	HNRNPF	46	Splicing	13	8
38	HNRNPH1	49	Splicing	13	8
39	HNRNPR	70	Splicing, interaction partner of SMN in axons of MNs	13	8
40	VCP	89	Protein degradation; DNA damage response; activation of NF-KB pathway; intracellular membrane fusion	13	8
41	CAD	245	Functions in pyrimidine biosynthesis; DNA damage response	8	8
42	CCAR2	102	Core component of DBIRD complex that integrates Txn, with alternative splicing	8	8
43	CD2BP2	38	U5 snRNP component U5 52K	8	8
44	DDX17	80	Nuclear and mitochondrial splicing, and splicesosome and ribosome assembly	8	8
45	DDX23	90	Required for assembly of spliceosome B complex	8	8
46	DHX9	140	Splicing, txn activator	8	8
47	GEMIN4	116	SMN complex component	8	8
48	HSPA1A	71	Molecular chaperone	8	8
49	ILF2	43	Txn factor associates with ILF3; repairs DNA breaks	8	8
50	KHDRBS1	49	Alternative splicing, RNA 3' end formation and cell cycle regulation (aka SAM68)	8	8
51	PCMTD1	39	NA	8	8
52	POTEF	118	NA	8	8
53	PRMT5	70	Methylates POLR2A to recruit proteins including SMN and SETX	8	8
54	RBM45	52	RNA binding protein localized to inclusion bodies in brain and spinal cord of ALS and Alzheimer's patients	8	8
55	SAFB2	105	Apoptosis, stress response, regulation of immune genes	8	8
56	SF3B2	98	Component (aka SAP145) of SF3b sub-complex of U2 snRNP	8	8
57	SF3B3	134	Component (aka SAP130) of SF3b sub-complex of U2 snRNP	8	8
58	SFRPF	9	snRNP core protein SmF	8	8
59	SMN1	32	SMN complex component	8	8
60	SNRPC	17	U1 snRNP component U1C	8	8
61	SNRPD3	14	snRNP Core Protein SmD3	8	8
62	SRSF3	18	SR Protein family member SRp20	8	8
63	SRSF4	54	SR Protein family member SRP75	8	8
64	SRSF7	26	SR Protein family member 9G8	8	8
65	THRAP3	105	Exon Junction Complex component, DNA damage response	8	8
66	TIA1	43	U1 snRNP component; apoptosis	8	8
67	TTC7A	94	Localizes PI4K to plasma membrane	8	8
68	ZCCHC8	78	Splicing	8	8

## Sheet: TAF15 interactome
Table S1. Interactome of TAF15. Proteins with mRNA processing (pink), transcription (txn, orange), neuronal (blue), DNA damage response (green), and other functions (black) are indicated. Genes with multiple color codes have multiple functions. ALS-/SMA-causative proteins are in red. The relative total and unique peptide numbers for each protein are shown. NA: Function not available.
Rank	Symbol	kD	Function	Total	Unique
1	SNRPA	31	U1 snRNP component U1A	164	17
2	TAF15	65	Txn, splicing, DNA damage response	100	13
3	SNRPB	26	snRNP core protein B, B'	80	14
4	SNRPD2	13	snRNP core protein SmD2	80	12
5	SNRPF	9	snRNP core protein SmF	74	3
6	SNRNP70	48	U1 snRNP component U170K	68	24
7	SNRNP200	235	U5 snRNP component	58	55
8	SRSF1	27	SR protein family member SF2, DNA damage response	54	17
9	PABPC1	70	PolyA binding protein mislocalized in motor neurons in ALS	53	18
10	SNRPE	10	snRNP core protein SmE	42	8
11	HNRNPR	70	Splicing, interaction partner of SMN in axons of MNs	38	29
12	SNRPD3	14	snRNP Core Protein SmD3	36	5
13	HNRNPA1	41	Txn, splicing	33	12
14	SNRPC	17	U1 snRNP component U1C	33	4
15	ACIN1	148	ASAP complex component, Exon Junction Complex component and promotes apoptosis	30	29
16	DHX9	140	Splicing, txn activator	30	29
17	SF3B3	134	Component (aka SAP130) of SF3b sub-complex of U2 snRNP	30	28
18	SAFB	101	Allows formation of txn complex consisting of RNAP II and SR proteins and coupling txn and splicing	30	12
19	HNRNPA2B1	39	Txn, splicing, neuronal transport of specific mRNAs to the cytoplasm	29	17
20	FUS	58	Txn, splicing, DNA damage response	29	13
21	SAFB2	105	Apoptosis, stress response, regulation of immune genes	28	20
22	SF3A1	87	Component (aka SAP 114) of SF3a sub-complex of U2 snRNP	28	17
23	THRAP3	105	Exon Junction Complex component, DNA damage response	26	21
24	SF3B1	143	Component (aka SAP 155) of SF3b sub-complex of U2 snRNP	25	25
25	HNRNPL	65	Splicing	25	18
26	CDC5L	88	Component of PRP19 sub-somplex of spliceosome	24	24
27	THOC2	175	TREX complex component Tho2	24	22
28	HNRNPA3	42	Cytoplasmic trafficking of RNA	24	9
29	BCLAF1	101	Apoptosis-promoting txn repressor; DNA damage response	22	21
30	HNRNPUL1	94	Txn, splicing	22	21
31	HSPA8	71	Molecular chaperone	22	21
32	U2SURP	113	U2 snRNP component SR140	22	20
33	GTF2I	110	Txn regulator	21	21
34	NUMA1	233	DNA damage response; interacts with microtubules; mitotic spindle formation	21	20
35	HSPA1A	71	Molecular chaperone	21	18
36	HNRNPU	91	Txn, splicing	20	17
37	CASP14	27	Non-apoptotic caspase involved in epidermal differentiation	20	11
38	TRA2B	32	SR Protein family member TRA2b	20	7
39	DDX3X	73	DNA damage response; involved in TBK1-dependent interferon induction	18	18
40	DHX15	87	Splicing factor involved in disassembly of spliceosome	18	18
41	EFTUD2	107	U5 116 component of U5 snRNP and U4/U6-U5 tri-snRNP	18	18
42	TEX2	124	NA	18	17
43	SF3B2	98	Component (aka SAP145) of SF3b sub-complex of U2 snRNP	17	17
44	DDX42	103	SF3b125 component of SF3b sub-complex of U2 snRNP	17	16
45	SRRT	96	Neural stem cell self-renewal; microRNA processing	16	16
46	THOC1	72	TREX component Hpr1	16	16
47	DDX23	90	Required for assembly of spliceosome B complex	14	14
48	RBM10	102	Splicing	14	14
49	TGM3	76	Catalyzes calcium-dependent formation of isopeptide cross-links between glutamine and lysine residues	14	14
50	ZCCHC8	78	Splicing	14	14
51	SYNCRIP	69	Splicing, mRNA stability	14	13
52	SFPQ	17	Heterodimer with NONO, txn, splicing	14	12
53	SNRPB2	25	U2 snRNP component U2B"	14	4
54	ARG1	35	Catalyzes hydrolysis of arginine to ornithine and urea	13	13
55	CAT	58	Key antioxidant enzyme	13	13
56	DDX17	80	Nuclear and mitochondrial splicing, and splicesosome and ribosome assembly	13	13
57	DDX5	68	Txn, splicing	13	13
58	THOC5	75	TREX component FSAP79	13	13
59	DDX46	113	U2 snRNP component PRP5	13	12
60	HSPB1	23	Molecular chaperone	12	12
61	PABPC4	71	Cytoplasmic regulatory processes of mRNA metabolism	12	12
62	TFIP11	92	Spliceosome component that promotes release of lariat-intron after splicing	12	12
63	ZNF326	64	Core component of DBIRD complex, integrates transcript elongation with alternative splicing	12	12
64	CSN1S1	20	Role in capacity of milk to transport calcium phosphate	12	11
65	PAXBP1	101	Txn in myogenesis	12	11
66	SKIV2L2	115	Splicing; associated with RNA exosome complex	12	11
67	SRSF7	26	SR Protein family member 9G8	12	8
68	CCAR1	127	Associates with Mediator and p160 coactivator complexes	11	11
69	CHERP	101	Associates with U2 snRNP	11	11
70	NCBP1	87	Cap binding protein CBP20	11	11
71	PCMT1	25	Repair and/or degradation of damaged proteins	11	11
72	PRPF19	55	Ubiquitin-protein ligase that is core component of splicing and DNA repair complexes; txn	11	11
73	SLTM	114	Txn	11	11
74	TGM1	90	Catalyzes cross-linking of proteins and conjugation of polyamines to proteins	11	11
75	THOC6	38	TREX component FSAP35	11	11
76	HSPA5	72	Molecular chaperone	11	9
77	ILF2	43	Txn factor associates with ILF3; repairs DNA breaks	11	9
78	LARP1	121	Translation of mRNA downstream of mTORC1	11	9
79	ZC3H18	105	NA	11	9
80	CDK9	41	Component of P-TEFb RNAP II elongation factor, DNA damage response	9	9
81	ILF3	98	Txn factor associates with ILF2; repairs DNA breaks	9	9
82	PRPF6	104	Splicing, component of U4/U6-U5 tri-snRNP	9	9
83	RBM17	44	Binds to AG at 3' splice site and promotes its use in second catalytic step of splicing	9	9
84	SNRPA1	28	U2 snRNP component U2A'	9	9
85	CCAR2	102	Core component of DBIRD complex, integrates transcript elongation with alternative splicing	9	8
86	NONO	52	Heterodimer with SFPQ, txn, splicing	9	8
87	PRDX2	22	Redox regulation of cell	9	8
88	RBM39	58	Member of U2AF65 family that funtions in splicing; steroid hormone receptor-mediated txn	9	8
89	SF3A3	55	Component (aka SAP 61) of SF3a sub-complex of U2 snRNP	9	8
90	SMU1	56	DNA replication regulator and splicing factor	9	7
91	SNRPD1	13	snRNP Core Protein SmD1	9	7
92	AZGP1	33	Stimulates lipid degradation in adipocytes	8	8
93	BLMH	53	Catalyzes inactivation of anti-tumor drug BLM but physiological role is unknown	8	8
94	ENO1	48	Glycolysis, growth control, hypoxia tolerance and allergic responses	8	8
95	GEMIN5	166	SMN complex component	8	8
96	HNRNPM	80	Txn, splicing	8	8
97	MATR3	93	Nuclear matrix protein, txn, splicing, DNA damage response	8	8
98	SCAF11	161	Alternative splicing by regulating spliceosome assembly	8	8
99	U2AF2	52	Splicing factor U2AF65, which binds to 3' splice site	8	8
100	AQR	163	Spliceosome protein	8	7
101	CALML5	16	Terminal differentiation of keratinocytes	8	7
102	ELAVL1	36	Binds to the 3' UTR of mRNAs and increases their stability	8	7
103	HNRNPH1	49	Splicing	8	7
104	HNRNPK	51	Txn, splicing, DNA damage response	8	7
105	MOV10	110	MicroRNA-mediated gene silencing by RNA-induced silencing complex (RISC)	8	7
106	PRPF4B	111	Splicing; phosphorylates SRSF1	8	7
107	SAP18	17	ASAP/PSAP complex component	8	7
108	HTATSF1	83	Txn elongation and splicing	8	4
109	FAM120A	123	mRNA transport in the cytoplasm	7	7
110	GSDMA	49	NA	7	7
111	HNRNPC	34	Splicing	7	7
112	HNRNPCL1	32	NA	7	7
113	IK	61	NA	7	7
114	LARP7	64	Component of 7SK snRNP which negatively regulates P-TEFb	7	7
115	PNN	79	PSAP complex component, Exon Junction Complex component	7	7
116	RBM25	93	Alternative splicing; its association with LUC7L3 promotes U1 snRNP binding to weak 5' splice sites	7	7
117	RSRC1	37	SR protein family member	7	7
118	RUVBL1	50	Txn and DNA damage response	7	7
119	SLC25A5	33	Catalyzes exchange of cytoplasmic ADP with mitochondrial ATP across mitochondrial inner membrane	7	7
120	THOC3	39	TREX component Tex1	7	7
121	TOE1	56	Inhibits cell growth rate and cell cycle	7	7
122	XAB2	94	Splicing factor as part of PRP19 complex; txn-coupled repair and txn	7	7
123	ZG16B	23	NA	7	7
124	CCNT1	80	Regulatory subunit of P-TEFb RNAP II elongation factor, DNA damage response	7	5
125	HNRNPAB	37	Splicing	7	5
126	MFAP1	48	Splicing	7	5
127	PHB2	33	Mediator of txn repression by nuclear hormone receptors	7	5
128	POTEF	118	NA	7	5
129	SNRNP40	39	U5 snRNP component	7	5
130	SRSF6	38	SR family member SRP55	7	5
131	TRIM28	92	Mediates gene silencing by recruiting CHD3	7	5
132	ZNF609	155	Regulation of myoblast proliferation during myogenesis	7	5

## Sheet: MATR3 interactome
Table S1. Interactome of MATR3. Proteins with mRNA processing (pink), transcription (txn, orange), neuronal (blue), DNA damage respone (green) and other functions (black) are indicated. Genes with multiple color codes have multiple functions. ALS-/SMA-causative proteins are in red. The relative total and unique peptide numbers for each protein are shown. NA: Function not available.
Rank	Symbol	kD	Function	Total	Unique
1	MATR3	93	Nuclear matrix protein, txn, splicing, DNA damage response	100	34
2	HNRNPM	80	Txn, splicing	54	41
3	NUMA1	233	DNA damage response; functions in mitotic spindle formation	38	36
4	CAD	245	Functions in pyrimidine biosynthesis; DNA damage response	31	30
5	RUVBL2	51	Txn and DNA damage response	30	22
6	DDX3X	73	Splicing, txn, translation initation	25	18
7	RUVBL1	50	Txn and DNA damage response	22	18
8	HNRNPL	65	Splicing	22	14
9	HNRNPA1	41	Txn, splicing	22	11
10	HNRNPK	51	Txn, splicing, DNA damage response	21	13
11	COPA	135	Coatomer component	20	20
12	SKIV2L2	115	Splicing; associates with RNA exosome complex	20	19
13	HSPA8	71	Molecular chaperone	20	17
14	DDB1	125	Component of DNA Damage (DDB) complex	19	19
15	DDX5	68	Txn, splicing	19	16
16	ILF3	98	Txn factor associates with ILF2; repairs DNA breaks	18	16
17	HNRNPA2B1	39	Txn, splicing, neuronal transport of specific mRNAs to cytoplasm	18	12
18	HNRNPR	70	Splicing, interaction partner of SMN in axons of MNs	17	17
19	SUGP2	119	SR Protein family member SRSF14	17	16
20	CCAR2	102	Core component of DBIRD complex, integrates transcript elongation with alternative splicing	17	15
21	HNRNPU	91	Binds to pre-mRNA and has high affinity for scaffold-attached region (SAR) DNA	17	14
22	HSPA1A	71	Molecular chaperone	17	14
23	SNRNP200	235	U5 snRNP component	15	15
24	ADAR	135	RNA editing factor	15	14
25	PABPC1	70	PolyA binding protein mislocalized in motor neurons in ALS	15	14
26	SYNCRIP	69	Splicing, mRNA stability	15	13
27	DDX17	80	Nuclear and mitochondrial splicing, and splicesosome and ribosome assembly	13	12
28	CUL2	82	Component of multiple E3 ubiquitin-protein ligase complexes	13	11
29	PTBP1	58	Splicing	13	11
30	POLD1	122	Catalytic component of DNA polymerase delta	12	12
31	HNRNPUL2	82	Splicing	12	9
32	COPB2	100	Coatomer component	11	11
33	DHX9	140	Splicing, txn activator	11	11
34	GTF2I	110	Txn regulator	11	11
35	MOV10	110	MicroRNA-mediated gene silencing by RNA-induced silencing complex (RISC)	11	11
36	NCOR1	268	Part of complex that promotes histone deacetylation and formation of repressive chromatin structures	11	11
37	ZNF326	64	Core component of DBIRD complex, integrates transcript elongation with alternative splicing	11	11
38	ELAVL1	36	Binds to 3' UTR of mRNAs and increases their stability	11	10
39	TMPO	50	Assembly of nuclear lamina	11	10
40	NONO	52	Heterodimer with SFPQ, txn, splicing	11	9
41	SMC4	142	Central component of condensin complex	11	9
42	HNRNPH1	49	Splicing	11	8
43	FAM208A	184	Component of HUSH complex which mediates epigenetic repression of txn	10	10
44	SMC2	132	Central component of condensin complex	10	10
45	VCP	89	Protein degradation; DNA damage response; activation of NF-KB pathway; intracellular membrane fusion	10	9
46	RBM14	74	General nuclear coactivator; splicing modulator	10	8
47	AKAP8L	71	Splicing via association with DHX9	9	9
48	CTNND1	106	Inhibits txn repressor ZBTB33	9	9
49	FUBP3	63	Interacts with DNA from far-upstream element (FUSE)	9	9
50	HNRNPD	39	Txn	9	9
51	HNRNPUL1	94	Txn, splicing	9	9
52	PCMT1	25	Repair and/or degradation of damaged proteins	9	9
53	RAD50	144	Component of the MRN complex involved in double-strand break (DSB) repair	9	9
54	USP9X	283	Protein ubiquitination and deubiquitination	9	9
55	ZCCHC8	78	Splicing	9	9
56	HNRNPH3	38	Splicing	9	8
57	ILF2	43	Txn factor associates with ILF3; repairs DNA breaks	9	8
58	LARP1	121	Translation of mRNA downstream of mTORC1	9	8
59	AKAP8	76	Nuclear A-kinase anchor protein that binds to PKA	9	7
60	CDKN2AIP	64	Regulates DNA damage response	9	7
61	HNRNPA3	42	Splicing	9	7
62	HNRNPC	34	Splicing	9	5
63	TARDBP	46	Txn, splicing	9	5
64	CDK1	33	Catalytic subunit of M-phase promoting factor complex	8	8
65	CTTN	61	Regulates neuron morphology, axon growth and formation of neuronal growth cones	8	8
66	EFTUD2	107	U5 116 component of U5 snRNP and U4/U6-U5 tri-snRNP	8	8
67	IGF2BP3	64	Recruits target transcripts to cytoplasmic mRNPs	8	8
68	RALY	34	Txn cofactor for cholesterol biosynthetic genes in the liver; splicing	8	8
69	RIF1	272	DNA damage response	8	8
70	PTBP3	61	Splicing	8	7
71	HNRNPF	46	Splicing	8	6
72	CUL1	85	Component of multiple E3 ubiquitin-protein ligase complexes	7	7
73	FAM120A	123	mRNA transport in the cytoplasm	7	7
74	MSH6	150	Component of post-replicative DNA mismatch repair system	7	7
75	NCOA5	64	Nuclear receptor coregulator with coactivator and corepressor functions	7	7
76	PABPC4	71	Cytoplasmic regulatory processes of mRNA metabolism	7	7
77	RBM7	29	Germ cell RNA processing and meiosis	7	7
78	SFPQ	17	Heterodimer with NONO, txn, splicing	7	7
79	TRIM28	92	Mediates gene silencing by recruiting CHD3	7	7
80	TROVE2	59	Binds to misfolded non-coding RNAs, pre-5S rRNA, and several small cytoplasmic RNA	7	7
81	USP9Y	281	Ubiquitin-protein or polyubiquitin hydrolase	7	7
82	ZFR	118	Nucleocytoplasmic shuttling of Staufen homolog 2 in neurons	7	7
83	ZMYM4	170	Regulation of cell morphology and cytoskeletal organization	7	7
84	ZNF638	218	Txn regulator of adipogenesis	7	7
85	FUS	58	Txn, splicing, DNA damage response	7	6
86	GTF3C1	232	RNAP III txn	7	6
87	HSPB1	23	Molecular chaperone	7	6
88	EXOSC10	97	Component of RNA exosome complex	7	5
89	PCMTD1	39	NA	7	5
90	HNRNPA0	34	Txn, splicing	7	4
91	KHDRBS1	49	Alternative splicing, RNA 3' end formation and cell cycle regulation (aka SAM68)	7	4
