# Supplementary material for: Interactome analyses revealed that the U1 snRNP machinery overlaps extensively with the RNAP II machinery and contains multiple ALS/SMA-causative proteins
Source: Sci Rep. 2018 Jun 8;8:8755. doi: 10.1038/s41598-018-27136-3 (PMC5993797; doi:10.1038/s41598-018-27136-3)
Supplement: Supplementary file 2 — Supplemental Table S2 [file 41598_2018_27136_MOESM2_ESM.xlsx]

## Sheet: Sheet1
Table S2. Quantitative mass spectrometry analysis of the U1 snRNP machinery. Proteins with mRNA splicing (pink), transcription (txn, orange), neuronal (blue), DNA damage response (green) and other functions (black) are indicated. Genes with multiple color codes have multiple functions. ALS-/SMA-causative proteins are in red. Proteins were sorted by spectral counts. NA: function not available.
Rank	Symbol	kD	Function	Spectral count
1	SNRNP70	48	U1 snRNP component U170K	116
2	SNRPA	31	U1 snRNP component U1 A	95
3	MATR3	93	Nuclear matrix protein, txn, splicing, DNA damage response	65
4	HNRNPH1	52	Splicing	58
5	HNRNPH2	49	Splicing	53
6	MVP	98	Major component of vault complex	49
7	TNRC6B	202	RNA-mediated gene silencing by both micro-RNAs and short interfering RNAs	46
8	DDX3X	73	DNA damage response; involved in TBK1-dependent interferon induction	43
9	HNRNPA2B1	39	Txn, splicing, neuronal transport of specific mRNAs to cytoplasm	43
10	HNRNPR	70	Splicing, interaction partner of SMN in axons of MNs	41
11	SF3B2	98	Component (aka SAP145) of SF3b sub-complex of U2 snRNP	41
12	HNRNPUL1	94	Txn, splicing	38
13	SF3A1	87	Component (aka SAP 114) of SF3a sub-complex of U2 snRNP	38
14	SMARCC2	137	Component of neuronal BAF complex	38
15	DDX46	114	U2 snRNP component PRP5	37
16	HSPA8	71	Molecular chaperone	36
17	DHX9	140	Splicing, txn activator	34
18	SF3B1	143	Component (aka SAP 155) of SF3b sub-complex of U2 snRNP	34
19	ARID1A	251	Component of neuronal BAF complex	33
20	LMO7	185	NA	32
21	HSPA5	72	Molecular chaperone	30
22	FUS	58	Txn, splicing, DNA damage response	29
23	SF3B3	134	Component (aka SAP130) of SF3b sub-complex of U2 snRNP	29
24	TAF15	65	Txn, splicing, DNA damage response	29
25	DDX17	80	Nuclear and mitochondrial splicing, and splicesosome and ribosome assembly	28
26	SYNCRIP	69	Splicing, mRNA stability	28
27	TIAL1	43	U1 snRNP component	28
28	HNRNPD	39	Binds to AU-rich elements (AREs) in 3' UTR; txn	26
29	SMARCA4	185	Component of neuronal BAF complex	26
30	HNRNPDL	46	Binds to AU-rich elements (AREs) in 3' UTR; txn	25
31	HNRNPUL2	82	Splicing	25
32	LARP7	65	Component of 7SK snRNP which negatively regulates P-TEFb RNAP II elongation factor	25
33	PRPF40A	105	Splicing; associates with U1 snRNP in yeast	25
34	SRSF1	32	SR protein family member SF2, DNA damage response	25
35	HNRNPK	51	Txn, splicing, DNA damage response	24
36	SMARCA2	175	Component of neuronal BAF complex	24
37	SMARCC1	122	Component of neuronal BAF complex	24
38	SNRPD2	13	snRNP core protein Sm D2	24
39	TFG	44	Role in ER; disease association Hereditary Motor And Sensory Neuropathy, Okinawa Type	24
40	SRPK1	91	Kinase specific for SR family of splicing factors	23
41	DDB1	125	Component of DNA Damage (DDB) complex	22
42	HNRNPA3	42	Splicing	22
43	PUF60	61	Txn, splicing	22
44	TROVE2	59	Binds to misfolded non-coding RNAs, pre-5S rRNA, and several small cytoplasmic RNA	21
45	HNRNPA1	41	Txn, splicing	20
46	HNRNPH3	38	Splicing	20
47	HNRNPU	91	Txn, splicing	20
48	RBM25	93	Alternative splicing; its association with LUC7L3 promotes U1 snRNP binding to weak 5' splice sites	20
49	SNRNP200	235	U5 snRNP component	20
50	SNRPC	17	U1 snRNP component U1C	20
51	TRIM21	52	E3 ubiquitin-protein ligase; enhances decapping by DCP2	20
52	ACTL6A	47	Component of neuronal BAF complex	19
53	DDX5	68	Splicing and txn	19
54	ZRANB2	36	Splicing factor; may interfere with constitutive 5-splice site selection	19
55	AKAP8	76	Nuclear A-kinase anchor protein that binds to PKA	18
56	DDX1	81	Component of tRNA-splicing ligase complex	18
57	HNRNPC	34	Splicing	18
58	HSPA1A	71	Molecular chaperone	18
59	SNRPB	32	snRNP core protein B, B'	18
60	SRRT	96	Neural stem cell self-renewal; microRNA processing	18
61	HNRNPAB	37	Splicing	17
62	ILF3	99	Txn factor associates with ILF2; repairs DNA breaks	17
63	SNX9	65	Intracellular trafficking	17
64	SMARCE1	45	Component of neuronal BAF complex	16
65	YTHDF2	64	Splicing and mRNA stability	16
66	CCNT1	80	Regulatory subunit of P-TEFb RNAP II elongation factor, DNA damage response	15
67	HNRNPL	65	Splicing	15
68	HTATSF1	83	Txn elongation and splicing	15
69	SF3A3	55	Component (aka SAP 61) of SF3a sub-complex of U2 snRNP	15
70	U2AF2	52	Splicing factor U2AF65, which binds to 3' splice site	15
71	MEPCE	76	Adds methylphosphate cap to 5' end of 7SK snRNA	14
72	PRKDC	454	DNA damage response	14
73	PRPF39	74	Splicing	14
74	SAFB2	105	Apoptosis, stress response, and regulation of immune genes	14
75	TOE1	56	Inhibits cell growth rate and cell cycle	14
76	ZFR	118	Nucleocytoplasmic shuttling of Staufen homolog 2 in neurons	14
77	ASCC3	242	Subunit of ASC-1 txn coactivator complex	13
78	DDX20	91	SMN complex component	13
79	GEMIN5	166	SMN complex component	13
80	SUPT5H	120	DSIF elongation factor; acts cooperatively with NELF complex	13
81	ACIN1	148	Component of ASAP complex, component of EJC	12
82	DHX15	87	Splicing factor involved in disassembly of spliceosome	12
83	HNRNPM	80	Txn, splicing	12
84	RBM39	58	Member of U2AF65 family that funtions in splicing; steroid hormone receptor-mediated txn	12
85	TLE3	86	Transcriptional corepressor	12
86	CLASRP	74	Alternative splicing regulator	11
87	DDX23	90	Required for assembly of spliceosome B complex	11
88	LARP1	121	Translation of mRNA downstream of mTORC1	11
89	PABPC1	70	PolyA binding protein mislocalized in motor neurons in ALS	11
90	RTCB	56	Catalytic subunit of tRNA-splicing ligase complex, DNA damage response	11
91	SMARCB1	43	Component of neuronal BAF complex	11
92	THRAP3	105	EJC component, DNA damage response	11
93	U2SURP	113	U2 snRNP component SR140	11
94	BAZ1B	163	Essential component of WICH complex, which has a role in RNA polymerase I and III txn	10
95	KHDRBS1	49	Alternative splicing, RNA 3' end formation and cell cycle regulation (aka SAM68)	10
96	PABPC4	73	Cytoplasmic regulatory processes of mRNA metabolism	10
97	RBMX	43	DNA damage response; txn, splicing	10
98	RRP9	52	Component of nucleolar snoRNP and is essential for 18s rRNA processing during ribosome synthesis	10
99	SKIV2L2	115	Splicing and associates with RNA exosome complex	10
100	SMARCD2	58	Chromatin remodeling	10
101	SNRPE	10	snRNP core protein Sm E	10
102	SRSF4	54	SR Protein family member SRP75	10
103	SRSF5	30	SR Protein family member SRP40	10
104	XRN2	105	Binds to RNAP II to promote txn termination	10
105	AGO2	94	Required for RNA-mediated gene silencing	9
106	ARGLU1	30	Interacts with U1 snRNP component SNRNP70	9
107	CCAR1	127	Associates with Mediator and p160 coactivator complexes	9
108	ILF2	43	Txn factor associates with ILF3; repairs DNA breaks	9
109	LUC7L3	54	Splicing; associates with RBM25 to promote U1 snRNP binding	9
110	RPA1	68	DNA replication, DNA damage response	9
111	SAFB	101	Allows formation of txn complex consisting of RNAP II and SR proteins and coupling txn and splicing	9
112	SCAF8	148	Splicing	9
113	SNRPA1	28	U2 snRNP component U2A'	9
114	SRPK2	77	Kinase specific for SR family of splicing factors	9
115	SRSF2	24	SR protein family member SC35	9
116	SRSF7	26	SR Protein family member 9G8	9
117	UBAP2	40	Function in the ubiquitination pathway	9
118	DPF2	45	Txn factor for apoptotic response	8
119	EFTUD2	107	U5 116 component of U5 snRNP and U4/U6-U5 tri-snRNP	8
120	FAM120A	126	mRNA transport in the cytoplasm	8
121	HNRNPA0	34	Txn, splicing	8
122	HSPB1	23	Molecular chaperone	8
123	NONO	52	Heterodimer with SFPQ, txn, splicing	8
124	RALY	34	Txn cofactor for cholesterol biosynthetic genes in liver; splicing	8
125	RBM17	44	Binds to 3' AG at 3' splice site and promotes its use in second catalytic step of splicing	8
126	SART3	106	Promotes initial reassembly of U4 and U6 snRNPs	8
127	STRAP	40	SMN complex component	8
128	TRIM28	92	Mediates gene silencing by recruiting CHD3	8
129	TRIP4	64	Subunit of ASC-1 txn coactivator rcomplex	8
130	ZC3H18	107	NA	8
131	BUB3	36	Spindle checkpoint function	7
132	CPSF1	159	Pre-mRNA 3' end formation	7
133	ELAVL1	39	Binds to 3' UTR of mRNAs and increases their stability	7
134	EWSR1	73	Txn, splicing, DNA damage response	7
135	KPNA2	58	Nuclear protein import	7
136	PRPF4	57	Splicing component of U4/U5/U6 tri-snRNP	7
137	RBPMS	25	Txn coactivator	7
138	RUVBL1	50	Txn and DNA damage response	7
139	SMARCD1	57	Component of neuronal BAF complex	7
140	SUPT6H	190	SPT6 txn elongation factor	7
141	ZCCHC8	78	Splicing	7
142	C7orf55	50	NA	6
143	CDC5L	88	Component of PRP19 sub-somplex of spliceosome	6
144	CDK13	166	Displays CTD kinase activity and is required for splicing	6
145	CDK9	54	Component of P-TEFb RNAP II elongation factor, DNA damage response	6
146	CHERP	101	Asociates with U2 snRNP	6
147	CPSF3	75	Pre-mRNA 3' end formation	6
148	DHX36	111	Regulates mRNA expression including txn regulation and mRNA stability	6
149	FAM98A	57	Component of tRNA-splicing ligase complex paralog	6
150	GEMIN4	116	SMN complex component	6
151	HEXIM1	39	Binds to 7SK snRNA and negatively regulates P-TEFb RNAP II elongation factor	6
152	HNRNPF	46	Splicing	6
153	HSP90AB1	80	Molecular chaperone	6
154	PNN	79	PSAP complex componentomponent	6
155	SAP18	19	ASAP/PSAP complex component	6
156	SFPQ	17	Heterodimer with NONO, txn, splicing	6
157	SNRPB2	25	U2 snRNP component U2B"	6
158	SNRPD1	13	snRNP core protein Sm D1	6
159	SNRPD3	14	snRNP core protein Sm D3	6
160	WDR6	127	Negative regulator of amino acid starvation-induced autophagy	6
161	XRCC6	67	Regulatory subunit of DNA-dependent protein kinase repair complex DNA-PK	6
162	ZC3HAV1	113	Inhibits replication of viruses by recruiting cellular RNA degradation machineries	6
163	ADAR	140	RNA editing factor	5
164	DDX21	86	Sensor of transcriptional status of RNAP I and II	5
165	EEF1A1P5	51	Promotes GTP-dependent binding of aminoacyl-tRNA to A-site of ribosomes	5
166	FIP1L1	65	CPSF complex component	5
167	GTF2I	110	Txn regulator	5
168	MOV10	110	MicroRNA-mediated gene silencing by RNA-induced silencing complex (RISC)	5
169	PCBP2	40	Splicing	5
170	POP1	113	Component of RNase P, which processess tRNA	5
171	PRPF19	55	Ubiquitin-protein ligase that is core component of splicing and DNA damage response; txn	5
172	PRPF3	75	Splicing component of U4/U6 snRNP protien	5
173	SF3A2	51	Component (aka SAP 62) of SF3a sub-complex of U2 snRNP	5
174	SMN1	32	SMN complex component	5
175	TIA1	42	U1 snRNP component; apoptosis	5
176	TSR1	88	Maturation of 40S ribosomal subunit in nucleolus	5
177	ENO1	48	Glycolysis, growth control, hypoxia tolerance and allergic responses	4
178	EXOSC8	30	RNA exosome component	4
179	FUBP3	63	Interacts with DNA from far-upstream element (FUSE)	4
180	IGF2BP3	64	Recruits target transcripts to cytoplasmic mRNPs	4
181	KPNA1	59	Nuclear protein import	4
182	NCBP2	17	Cap binding protein CBP20	4
183	PCBP1	39	Splicing	4
184	PDCD4	52	Inhibits translation initiation and cap-dependent translation	4
185	PPIA	18	Catalyzes cis-trans isomerization of proline imidic peptide bonds in oligopeptides	4
186	PURA	35	Txn activator	4
187	RBM4	40	Splicing, translation	4
188	SERBP1	45	Regulation of mRNA stability	4
189	SRSF11	53	SR Protein family member SRP54	4
190	SRSF3	18	SR Protein family member SRp20	4
191	TARDBP	46	Txn, splicing	4
192	CSTF1	47	Polyadenylation and 3' end cleavage of pre-mRNA	3
193	HIST1H1B	25	Histone	3
194	NOP58	58	60S ribosomal subunit biogenesis	3
195	PKM	58	Metabolism and glucagon signaling pathway	3
196	PRDX1	22	Cell protection against oxidative stress	3
197	RNMT	55	mRNA-capping methyltransferase	3
198	RNPS1	34	ASAP/PSAP complex component	3
199	SMU1	56	DNA replication regulator and splicing factor	3
200	SNRNP40	45	U5 snRNP component	3
201	SRSF6	38	SR Protein family member SRP55	3
202	SSB	45	RNA metabolism, txn	3
203	TRA2B	32	Splicing factor	3
204	TXN	12	Involved in intracellular nitric oxide response	3
205	ASCC1	44	Subunit of ASC-1 txn coactivator complex	2
206	BCL2L2	37	Apoptosis modulation and signaling	2
207	BYSL	48	20S pre-rRNA processing and biogenesis of 40S ribosomal subunits	2
208	DNAJA1	44	Facilitates protein folding, trafficking, prevention of aggregation, and proteolytic degradation	2
209	GTF2F2	27	Component of TFIIF general txn initiation factor, DNA damage response	2
210	H2AFJ	17	Core component of nucleosome	2
211	HIST1H1E	24	Histone	2
212	KHDRBS3	38	Alternative splicing, influences splice site selection and exon inclusion	2
213	NELFE	42	Component of NELF complex, which negatively regulates txn elongation, DNA damage response	2
214	PDCD6	21	Required for T-cell receptor-, Fas-, and glucocorticoid-induced cell death	2
215	PHF5A	12	Component (aka SAP 14b) of SF3b sub-complex of U2 snRNP	2
216	PLRG1	57	Splicing	2
217	RBBP4	47	Txn	2
218	RPA2	39	DNA damage response	2
219	RUVBL2	51	Txn and DNA damage response	2
220	SNRPF	9	snRNP core protein Sm F	2
221	SRSF10	29	SR protein family member SRp38	2
222	SRSF9	24	SR Protein family member SRp30c	2
223	WDR77	38	Modifies specific arginines to dimethylarginines in several spliceosomal Sm proteins and histones	2
224	YBX1	36	Regulation of txn, translation, splicing, mRNA packaging	2
225	YWHAQ	27	Adapter protein for regulating large spectrum of general and specialized signaling pathways	2
226	ZNF326	64	Core component of DBIRD complex, integrates transcript elongation with alternative splicing	2
